# Supplementary material for: Geospatial datasets describing route geometry and ultrafine particulate matter dosage for children during shortest-distance and lowest-dosage school commutes in Toronto, Canada
Source: Data Brief. 2019 Nov 11;27:104792. doi: 10.1016/j.dib.2019.104792 (PMC6880117; doi:10.1016/j.dib.2019.104792)
Supplement: Multimedia component 1 [file mmc1.zip]

Archive with 58 entries (58 files):
- UFP Dosage.gdb/a00000001.freelist
- UFP Dosage.gdb/a00000001.gdbindexes
- UFP Dosage.gdb/a00000001.gdbtable
- UFP Dosage.gdb/a00000001.gdbtablx
- UFP Dosage.gdb/a00000001.TablesByName.atx
- UFP Dosage.gdb/a00000002.gdbtable
- UFP Dosage.gdb/a00000002.gdbtablx
- UFP Dosage.gdb/a00000003.gdbindexes
- UFP Dosage.gdb/a00000003.gdbtable
- UFP Dosage.gdb/a00000003.gdbtablx
- UFP Dosage.gdb/a00000004.CatItemsByPhysicalName.atx
- UFP Dosage.gdb/a00000004.CatItemsByType.atx
- UFP Dosage.gdb/a00000004.FDO_UUID.atx
- UFP Dosage.gdb/a00000004.freelist
- UFP Dosage.gdb/a00000004.gdbindexes
- UFP Dosage.gdb/a00000004.gdbtable
- UFP Dosage.gdb/a00000004.gdbtablx
- UFP Dosage.gdb/a00000004.spx
- UFP Dosage.gdb/a00000005.CatItemTypesByName.atx
- UFP Dosage.gdb/a00000005.CatItemTypesByParentTypeID.atx
- UFP Dosage.gdb/a00000005.CatItemTypesByUUID.atx
- UFP Dosage.gdb/a00000005.gdbindexes
- UFP Dosage.gdb/a00000005.gdbtable
- UFP Dosage.gdb/a00000005.gdbtablx
- UFP Dosage.gdb/a00000006.CatRelsByDestinationID.atx
- UFP Dosage.gdb/a00000006.CatRelsByOriginID.atx
- UFP Dosage.gdb/a00000006.CatRelsByType.atx
- UFP Dosage.gdb/a00000006.FDO_UUID.atx
- UFP Dosage.gdb/a00000006.freelist
- UFP Dosage.gdb/a00000006.gdbindexes
- UFP Dosage.gdb/a00000006.gdbtable
- UFP Dosage.gdb/a00000006.gdbtablx
- UFP Dosage.gdb/a00000007.CatRelTypesByBackwardLabel.atx
- UFP Dosage.gdb/a00000007.CatRelTypesByDestItemTypeID.atx
- UFP Dosage.gdb/a00000007.CatRelTypesByForwardLabel.atx
- UFP Dosage.gdb/a00000007.CatRelTypesByName.atx
- UFP Dosage.gdb/a00000007.CatRelTypesByOriginItemTypeID.atx
- UFP Dosage.gdb/a00000007.CatRelTypesByUUID.atx
- UFP Dosage.gdb/a00000007.gdbindexes
- UFP Dosage.gdb/a00000007.gdbtable
- UFP Dosage.gdb/a00000007.gdbtablx
- UFP Dosage.gdb/a0000000b.freelist
- UFP Dosage.gdb/a0000000b.gdbindexes
- UFP Dosage.gdb/a0000000b.gdbtable
- UFP Dosage.gdb/a0000000b.gdbtablx
- UFP Dosage.gdb/a0000000b.spx
- UFP Dosage.gdb/a0000000c.freelist
- UFP Dosage.gdb/a0000000c.gdbindexes
- UFP Dosage.gdb/a0000000c.gdbtable
- UFP Dosage.gdb/a0000000c.gdbtablx
- UFP Dosage.gdb/a0000000c.spx
- UFP Dosage.gdb/a00000013.freelist
- UFP Dosage.gdb/a00000013.gdbindexes
- UFP Dosage.gdb/a00000013.gdbtable
- UFP Dosage.gdb/a00000013.gdbtablx
- UFP Dosage.gdb/a00000013.spx
- UFP Dosage.gdb/gdb
- UFP Dosage.gdb/timestamps
