# Supplementary material for: Geospatial datasets describing route geometry and ultrafine particulate matter dosage for children during shortest-distance and lowest-dosage school commutes in Toronto, Canada
Source: Data Brief. 2019 Nov 11;27:104792. doi: 10.1016/j.dib.2019.104792 (PMC6880117; doi:10.1016/j.dib.2019.104792)
Supplement: Multimedia component 2 [file mmc2.zip]

Archive with 1 entries (1 files):
- dib_104792_TerrainEnforcedCommuteDosage_mmc2.R
