# Supplementary material for: Geospatial datasets describing route geometry and ultrafine particulate matter dosage for children during shortest-distance and lowest-dosage school commutes in Toronto, Canada
Source: Data Brief. 2019 Nov 11;27:104792. doi: 10.1016/j.dib.2019.104792 (PMC6880117; doi:10.1016/j.dib.2019.104792)
Supplement: Multimedia component 2 [file mmc2.zip › dib_104792_TerrainEnforcedCommuteDosage_mmc2.R]

#### A Method to estimate Air pollution dosage along a route ####
## Spencer Elford
## University of Toronto Misssissauga
## April 1st 2019

## This R script combines modelling functions described in the following papers:

#     1.  Tobler, W., 1993. Three presentations on geographical analysis and modeling.
#     2.  Kramer, P.A., 2010. The Effect on Energy Expenditure of Walking. Am. J. Hum. Biol. 22, 497-507.
#     3.  U.S. Environmental Protection Agency (EPA), 2009. Metabolically Derived Human Ventilation Rates???: A revised approach based upon oxygen consumption rates.

#  The script allows for estimation of respiratory dosage of a pollutant (in this case, Ultrafine particulate matter) along a given travel segment,
#  The script assumes that route attributes (such as slope, ambient concentration of the pollutant) and physiology (mass, age, etc.) are determined prior

library(rgdal)
library(sp)
library(tidyverse)


########## Model Function ############

#Toblers Hiking Function, Used to Calculate Walking Velocity as related to change in elevation over a distance (Tobler, 1993).
ToblerHikingFunction <- function(Elevation_Start,Elevation_End,Distance){
  ToblerAdjustment * (6 * exp(-3.5 * abs((Elevation_Start - Elevation_End)/segDist + 0.05)))
}


#   VO2 Function to estimate Energy expenditure as product of Velocity (ToblerHikingFunction), Gradient (+/- %), and Mass
#   taken from Kramer (2010) and gives VO2 in ml/S
EnergyExpenditure <- function(Velocity,Gradient,Mass,Sex){ #Male
  (5.4*(Velocity^2)) + (0.37*Mass) + (0.0054*Mass*Gradient*Velocity) + (0.011*(Gradient^2)*Velocity) - 3.8*(Sex) - 17
}


# Ventilation Rate model to derive minute ventilation rate from VO2.  
VentilationRate <- function(VO2,Mass,Age,Sex){ 
  EnergyMassRatio <- VO2 / Mass
  4.4329 + (1.0864 * log(EnergyMassRatio)) + (-0.2829) * log(Age) + 0.0513 * (Sex) + (rnorm(1,0,VentilationRate_Adjustment))
}


######################################


# Sample application of the above functions. This example calculates dosage for a 12 year old male (see above physiological parameters)
# This sample assumes that some ambient concentration estimate, and slope information has been obtained and appended to the route segment data

#   Reads route segment data into a Dataframe, Routes generated in ArcGIS 10.5 are split into equal 
#   sized 10m segments and evaluated individually for dosage.
RouteSegments <-readOGR()
data <- data.frame(RouteSegments)

#   Included Fields:

#   UniqueID: Identifier for each route segment
#   FacilityID: Identifier for the School (Destination)
#   IncidentID: Identifier for the Home (Origin)
#   UFP: Land-Use Regression derived Pollutant Concentration  (in this case, Ultrafine Particulates) for each segment location.
#   S_Elevation : Elevation at the start of the segment
#   E_Elevation : Eelvation at the end of the segment
#   Slope : Slope as a +/- gradient %


#   Set Physiological Variables

mass_Male<- 53 #Placeholder value for Avg Mass in Kg,  12yr old, Male
age_Male <- 12 #Age 
segDist <- 10 #Length of Segment in meters (All routes divded into 10m segments)
Tobler_Adjustment <- 0.8 #Adjustment to account for a childs walking speed of 4kph vs the Tobler Model assumption of 5kph
VentilationRate_Adjustment <- 0.1444 #Noise parameter from Table 3-2 in EPA (2009), corresponds to the age range.

#   Model constants for Gender

EnergyExpenditure_Male <- 0 # Use 1 for female (Kramer, 2010)
VentilationRate_Male  <- 1 # Use  -1 for female (EPA, 2009)

# Use Tobler Hiking Function (ToblerHikingFunction) to get velocity
Step1 <- data %>%
  mutate(Velocity_Mps = (ToblerHikingFunction(S_Elevation,E_Elevation,segDist))/3.6) #Calculate Walking velocity, and convert from Km/Hour to m/s

# Estimate Energy expenditure (VO2) from Kramer 2010.
Step2 <-Step1 %>%
  mutate(VO2_Male = (EnergyExpenditure(Velocity_Mps,Slope,mass_Male,EnergyExpenditure_Male)/16.667)) %>% #Energy Expenditure as VO2 and then Convert VO2 from ml/s to L/min 

# Model Ventilation rate (MVR) from function 3, (EPA, 2009)  
Step3 <- Step2 %>%
  mutate(VentRate_Male = exp(VentilationRate(VO2_Male,mass_Male,age_Male,VentilationRate_Male)) * massM)%>% #Transform Log(VE/M), to Ventilation rate that is not mass adjusted.
  
# Calculate Dosage (Duration x Inhalation Rate x Ambient Concentrations) for each 10m segment
Step4 <- Step3 %>% 
  mutate(DoseMale = (segDist/(Velocity_Mps/60))*(VentRate_Male/1000)* UFP*(1000000)) %>% # Male dosage after converting MVR from L/min to m^3/min, and UFP from count/cm^3 to count/m^3

# Aggregate Dosage based off individual complete routes 
# All route segments must share an identifier that indicates that they are part of a single route, under ArcGIS 10.5 network analyst conditions
# This should be the Incident ID field.  
RouteDose_Male <- aggregate(Step4$DoseMale, by = list(Category = Step4$IncidentID), FUN = sum)
